# Supplementary material for: Geographic and Genetic Population Differentiation of the Amazonian Chocolate Tree (Theobroma cacao L)
Source: PLoS One. 2008 Oct 1;3(10):e3311. doi: 10.1371/journal.pone.0003311 (PMC2551746; doi:10.1371/journal.pone.0003311)
Supplement: Table S1 — Detailed list of microsatellites primer sequences. (0.04 MB XLS) [file pone.0003311.s001.xls]

## Sheet: Sheet1
Microsatellite	Upper Sequence ( 5' - 3' )	Lower Sequence ( 5' - 3' )	T. Annealing (°C)	Size (Base Pairs)	Motif	Dye
mTcCIR1	gcagggcaggtccagtgaagca	tgggcaaccagaaaacgat	51	143	(ct)14	HEX
mTcCIR3	catcccagtatctcatcc	ctgctcatttctttcatatca	61	249	(ct)20(ta)21	6-FAM
mTcCIR6	ttccctctaaactaccctaaat	taaagcaaagcaatctaacata	46	231	(tg)7(ga)13	6-FAM
mTcCIR8	ctagtttcccatttacca	tcctcagcattttctttc	46	301	(tc)5tt(tc)17ttt(ct)4	HEX
mTcCIR9	accatgcttcctccttca	acatttataccccaacca	51	274	(ct)8N15(ct)5N9(tc)10	NED
mTcCIR10	acagatggcctacacact	caagcaagcctcatactc	46	208	(tg)13	NED
mTcCIR12	tctgaccccaaacctgta	attccagttaaagcacat	59	188	(cata)4N18(tg)6	NED
mTcCIR15	cagccgcctcttgttag	tatttgggattcttgatg	46	254	(tc)19	HEX
mTcCIR17	aaggatgaaggatgtaagagag	cccatacgagctgtgagt	51	271	(gt)7N4(ga)12	HEX
mTcCIR18	gatagctaaggggattgagga	ggtaattcaatcatttgaggata	51	345	(ga)12	6-FAM
mTcCIR19	cacaacccgtgctgatta	gttgttgaggttgttaggag	46	376	(ct)28	HEX
mTcCIR21	gtcgttgttgatgtcggt	ggtgagtgtgtgtgtttgtct	61	157	(tc)11N5(ca)12	6-FAM
mTcCIR22	attctcgcaaaaacttag	gatggaaggagtgtaaatag	46	289	(tc)12N146(ct)10	HEX
mTcCIR24	tttggggtgatttcttctga	tctgtctcgtcttttggtga	46	198	(ag)13	HEX
mTcCIR25	cttcgtagtgaatgtaggag	ttaggtaggtagggttatct	46	153	(ct)21	NED
mTcCIR26	gcattcatcaatacattc	gcactcaaagttcatactac	46	298	(tc)9c(ct)4tt(ct)11	NED
mTcCIR29	cgacatttcgactttcatc	ttttgtttctttctttttcatt	46	172	(ca)10	HEX
mTcCIR32	gacttactcccatcctac	tgattggcacactttt	46	198	(ca)10	NED
mTcCIR33	tgggttgaagatttggt	caacaatgaaaataggca	51	285	(tg)11	6-FAM
mTcCIR35	tttccttgtattgaccta	atataaacacacttcagagat	46	235	(gt)11	6-FAM
mTcCIR37	ctgggtgctgatagataa	aataccctccacacaaat	46	150	(gt)15	HEX
mTcCIR42	ttgctgaagtatcttttgac	gctccacccctatttg	46	232	(ca)21	HEX
mTcCIR49	gtaaagcacatatactaaatgtca	tttaacctttgtaagaagtattca	46	197	(tg)8	6-FAM
mTcCIR54	aacctcttgtcacgtta	gaaggcatacttactactgt	46	165	(ca)15	6-FAM
mTcCIR60	cgctactaacaaacatcaaa	agagcaaccatcactaatca	51	207	(ct)7(ca)20	6-FAM
mTcCIR61	gcagtctgaaacaagataa	tgactataatataaggcgaa	46	199	(ca)18	6-FAM
mTcCIR64	gagaaagtaaaaggagagag	tgttagagaaatgagaagtg	46	167	(ga)11	HEX
mTcCIR69*	tcggtgttccatcagta	catgctatgagattgaaag	46	203	(ct)20	NED
mTcCIR73	ccagtcaaggaagtatct	aatgtctgcaatgttagc	46	112	(ct)4 tt(ct)2 gg(tc)8	6-FAM
mTcCIR75	cattcatctttttctttctctc	tccttctccaaccga	48	121	(ag)10	6-FAM
mTcCIR77	gttctcccccactctct	aataaataaataaacaatacg	46	287	(tc)9	NED
mTcCIR80	gctggggtttctttgtatt	ttctcatttctttattgggtt	46	105	(ct)10 cc(ct)2	6-FAM
mTcCIR81	tgaaactcccatactactga	acaatctgtccattattctg	46	216	(ct)15	NED
mTcCIR84*	catgggacgctgcct	ctcttattaaattgaattctct	46	136	(ga)11	6-FAM
mTcCIR85	ttgaagtagagagttgtaagaa	ttatggtgttggttgtgat	46	211	(ag)16	NED
mTcCIR87	taagggggcaacataaat	caaatagcgcagagacaat	48	145	(ag)21	6-FAM
mTcCIR94	aatttgtagggtatttgaagag	ccatgcccagtgagtag	51	196	(ag)16	HEX
mTcCIR96	atagagaaagacccaaatc	agacaacaaatttatgtaatg	46	136	(tc)8	6-FAM
mTcCIR99	cggaaaatgaaacagac	aataaaagaaaagaaccatac	48	249	(ga)9	NED
mTcCIR101	gaactcaccgaagagaaac	gagccgtcaccaatgc	51	109	(tc)18	6-FAM
mTcCIR103	gagagatggcttaaggat	accatactattgaaacattg	46	112	(ga)10	6-FAM
mTcCIR105	gtttacaacttatcgctctg	aatttgtatcccttattattta	46	201	(ct)8	NED
mTcCIR106	acgaaaaataccctaaaaa	tgctgttgttgtcttgct	46	143	(ga)9	6-FAM
mTcCIR107	ttgcctggaagagaga	gatggaaagagaaataatagt	46	120	(ag)11	6-FAM
mTcCIR108	ttctttgtgccctctct	ccttcccaacgactatc	48	106	(ct)15	6-FAM
mTcCIR109	ggaaagtgtaggaaagtagac	ggaccaaaaagagcata	46	162	(ct)12	HEX
mTcCIR110*	gtgaaaagtggggattg	taaagtaagagtggtgatggt	48	139	(ag)8	6-FAM
mTcCIR111*	ttaataagatccaaccaaca	cacattcacccacaagtc	46	105	(ga)18	6-FAM
mTcCIR116	gaattttgtgatgatggaac	cagaggacttgaggcttat	48	317	(ga)16 aa(ga)10	NED
mTcCIR119	tggacttgtgctggaac	gcaagaaataaaataggaac	46	123	(ag)12	6-FAM
mTcCIR124	cagcgtcttggaataac	acccacacacaagacac	46	131	(ct)12	6-FAM
mTcCIR126	aactctcactatcatccac	aacaaatcatcaaacactt	46	212	(ga)11	NED
mTcCIR127	cgtttgtcttgcgttc	atgtgtttttgcctcttac	48	130	(tc)8	6-FAM
mTcCIR128	tagagagggggtagatga	tggaatgatttggagac	46	153	(ag)20	HEX
mTcCIR135	attagagagggggtagatga	ctagtggggttgacatttg	51	246	(ag)20	NED
mTcCIR138	ctgccaagtcaagtaagttc	ctgtggtatcaatcaatctaat	46	128	(ca)11	6-FAM
mTcCIR141	tgttgcataaaacacgagttc	cctaaaatccttcctaacagc	51	217	(tc)14	NED
mTcCIR144	ccactgacacgcaatgaa	ctaggacttaggaaagtgtttg	48	254	(tc)09	NED
mTcCIR146	gcaaggtctttttacgat	atggacacgtctaagttg	46	119	(ct)19	6-FAM
mTcCIR147*	tgaagcaatttgaaatctgt	aaccacatcataatgatttaag	48	303	(tc)16	NED
mTcCIR148	cgtcctatcacttctctttc	ttgcctttacagccattt	51	235	(tc)06 cc(tc)06	NED
mTcCIR149	atgaagttatagaagggtgtc	cattctgaaacaaccaaag	46	230	(ca)12	NED
mTcCIR150*	ctgatattgcatggaaa	gcaccaaattgatctg	46	135	(ag)13	6-FAM
mTcCIR155	cttggactattggaaaac	aaggatacaataaggtaaatac	46	274	(tc)12	NED
mTcCIR157	actaatgctgttggcttc	tcactcgactcgactgtc	48	151	(ag)09	HEX
mTcCIR166*	atgaaccactatgtaagacc	attccaaaggattagcag	48	215	(ct)09(ca)08	NED
mTcCIR167	gtagaaccataaacaacatt	acaatcattaaaaatacgag	46	254	(ga)16	NED
mTcCIR168	ggtagtattgaggtgcgtat	gtgaatgaatggatgtgaaa	48	175	(tc)9	6-FAM
mTcCIR181	ctttatgctgtctctcgta	ccaagaatgttttgatactg	46	197	(ct)12(ca)9	NED
mTcCIR182	ctaattgttcaaggaggtc	aagtgtttttggcactatc	46	148	(tg)9	HEX
mTcCIR184	ggttttctagctcctcc	aggaaagaatgactcatacta	48	139	(ca)8(ct)13	HEX
mTcCIR186	aaggctaaagaacaaatg	cgtagacgtcacacaata	46	147	(tg)8	HEX
mTcCIR189	gaatagaaattttatgcac	tcaaacaacataggtcac	46	150	(gt)12	HEX
mTcCIR190	aagaaactgaagcacaat	cacaaagagcataaactg	46	166	(tg)12	HEX
mTcCIR193	aacctgtgatggaccg	aaatggtgaattaggctc	48	134	(tg)9	6-FAM
mTcCIR194	acacacagcctaaaacgaaa	gggatgtgacggatatttac	46	192	(tg)14	NED
mTcCIR204	attacctgccgatgaag	tgggtttggaatgatgt	46	131	(ct)10	6-FAM
mTcCIR212	gagaaacacttcaggatac	gtcatttggcagattta	46	186	(tc)8	HEX
mTcCIR219*	gcgaaccaagacaaatac	atgggtggcaatttct	48	187	(ag)8	HEX
mTcCIR220*	tgaagtgtgtgtttgtgta	ccaatagagggatgtaata	48	201	(tc)10	HEX
mTcCIR222	ctacagaaaataggcaata	tcattgtattatcaggtaga	46	220	(ga)9	NED
mTcCIR223	ggtccacactcaacact	ttattccattttcatttact	46	202	(tc)4 gc (tc)2 gc (tc)15	NED
mTcCIR227	acatcattaaggagaaaca	caaatcacctcaaataatc	46	142	(ct)8	6-FAM
mTcCIR230	gtggaagccttatgattatgt	atttatgcccatgcagac	48	231	(ct)8	HEX
mTcCIR231	aggaggagttgctgaa	caggttccaattttgtat	46	226	(ag)8	NED
mTcCIR233	ccagaagccaaaagaga	atggattaagaaggaggaa	48	211	(ga)15	HEX
mTcCIR234	ttgtgtcggtttgattc	gaaagagagggaaagtga	48	123	(tc)9	6-FAM
mTcCIR235	ttcggatggcaactaact	aaaacagcggaacaggta	48	292	(ag)8	NED
mTcCIR238	ttggctttcttttagtta	aaatataatcattactttccta	46	126	(ag)9	6-FAM
mTcCIR243*	acagcagtagacgcattc	aaaaggcttggcacag	51	141	(tc)9…(ca)11	6-FAM
mTcCIR255	tttacctccaccatctt	tggcacttatctattactgt	48	203	(ac)11	HEX
mTcCIR261	gttgatctgcttaatgttct	gtagccgtttacatctattat	48	163	(tc)21	6-FAM
mTcCIR263	accaggagtttttcttg	attagtcagctcatcattat	46	244	(tc)9	NED
mTcCIR264	tgctatccacaaccagt	taactcacttttgccacta	46	192	(ct)8	NED
mTcCIR265	tgaatgctggaaaaatgt	gtgtctgctttggtttgt	48	246	(ag)18	NED
mTcCIR266	tcgtcgccatcataga	gtcgttattcggagttca	51	192	(ct)15	HEX
mTcCIR276	tcctgctttttaatacat	gtcctatctgcctcact	46	124	(ga)14	6-FAM
mTcCIR277	accaagatcaaagtcaagaa	gataagaaccaagtgaagaga	51	304	(ag)16 aa (ag)11	NED
mTcCIR289	cttccgccactaataaa	ctatacataacagcagcca	46	123	(ct)10	6-FAM
SHRSTc3	gaacagtgtgaggaatatggtg	cccagggtttggagaaaatag	51	156	(ag)15	NED
SHRSTc4	tggatgagtcacacgatagtag	cgcatcttttccctttttacac	51	147	(ag)19	6-FAM
SHRSTc5	cctcatcttccaaacaactcc	tcacctgacgtgttcttacc	51	304	(ag)16	HEX
SHRSTc7	cctcatcttccaaacaaactcc	gtcaactgacgtgttcttacc	51	306	(ag)16	HEX
SHRSTc11	ccaccacccttacctttgaaac	acgagactccaaaacggacg	51	324	(caa)11	NED
SHRSTc19	gtcactgattccattctgtaag	tgcgtcaaatatggttctg	51	188	(ag)11	NED
SHRSTc23	gttcctttttcttcttcagc	acaaactcaaccccttttac	51	156	(ag)10	NED
